# Supplementary material for: Membrane fluidity control by the Magnaporthe oryzae acyl-CoA binding protein sets the thermal range for host rice cell colonization
Source: PLoS Pathog. 2024 Nov 25;20(11):e1012738. doi: 10.1371/journal.ppat.1012738 (PMC11627410; doi:10.1371/journal.ppat.1012738)
Supplement: S1 Table — (XLSX) [file ppat.1012738.s009.xlsx]

## Sheet: Table S1
S1 Table. Fatty acid methyl ester (FAME) analysis of mycelia from the indicated strains.
				Fatty acid weight (µg/ mg of mycelial dry weight)
	Temperature (°C)	Strain	Replicate	C16:0	C18:0	C18:1	C18:2	C18:3	Sum
	22	WT	1	5.033	0.831	3.718	22.962	4.657	37.201
	22	WT	2	4.772	0.877	3.546	20.795	4.068	34.059
	22	WT	3	6.313	1.228	4.479	26.472	4.414	42.906
	22	Δacb1	1	1.32	1.02	0.323	6.829	5.101	14.594
	22	Δacb1	2	1.159	0.46	0.19	5.778	4.595	12.183
	22	Δacb1	3	1.473	1.201	0.299	7.681	6.069	16.722
	22	Δacb1 ACB1	1	3.252	0.599	1.481	15.311	4.664	25.307
	22	Δacb1 ACB1	2	5.107	0.884	2.566	24.432	7.128	40.116
	22	Δacb1 ACB1	3	5.699	0.965	2.736	26.865	7.651	43.917
	22	pRP27::ACB1	1	4.039	0.594	1.216	21.513	6.875	34.237
	22	pRP27::ACB1	2	2.337	0.28	0.67	12.357	4.198	19.842
	22	pRP27::ACB1	3	3.274	0.43	0.93	18.043	6.139	28.815
	26	WT	1	4.287	0.442	3.295	19.806	2.675	30.504
	26	WT	2	5.828	1.183	3.809	22.535	3.396	36.752
	26	WT	3	5.537	0.642	4.118	24.432	3.088	37.818
	26	Δacb1	1	0.935	0.984	0.338	5.378	2.871	10.506
	26	Δacb1	2	0.934	0.887	0.187	7.221	3.168	12.399
	26	Δacb1	3	1.246	1.099	0.455	7.821	4.715	15.336
	26	Δacb1 ACB1	1	4.493	0.911	2.699	18.485	4.387	30.976
	26	Δacb1 ACB1	2	4.022	1.176	2.056	18.981	4.797	31.033
	26	Δacb1 ACB1	3	5.071	0.693	3.155	22.388	4.256	35.563
	26	pRP27::ACB1	1	5.021	0.365	1.348	25.004	4.612	36.35
	26	pRP27::ACB1	2	4.255	0.51	1.695	17.883	3.176	27.519
	26	pRP27::ACB1	3	4.545	0.502	1.742	22.697	4.447	33.933
	29	WT	1	5.288	0.67	4.363	20.88	3.227	34.427
	29	WT	2	4.004	0.465	3.02	16.539	2.152	26.18
	29	WT	3	4.868	0.605	3.695	18.195	3.159	30.521
	29	Δacb1	1	1.312	0.987	0.729	6.996	2.999	13.023
	29	Δacb1	2	1.242	1.376	0.885	6.539	3.006	13.048
	29	Δacb1	3	0.892	1.23	1.129	5.01	2.155	10.416
	29	Δacb1 ACB1	1	4.638	0.701	2.556	19.021	5.706	32.622
	29	Δacb1 ACB1	2	4.857	0.71	2.6	20.644	6.55	35.361
	29	Δacb1 ACB1	3	3.057	0.831	1.834	12.668	3.654	22.044
	29	pRP27::ACB1	1	4.546	0.59	2.3	24.956	5.653	38.045
	29	pRP27::ACB1	2	4.303	0.528	2.127	23.248	5.781	35.987
	29	pRP27::ACB1	3	4.847	0.616	2.4	27.659	6.434	41.956
	32	WT	1	5.316	0.562	5.448	19.127	2.183	32.637
	32	WT	2	6.147	0.71	6.534	22.278	2.718	38.387
	32	WT	3	3.715	0.38	3.715	13.959	2.552	24.321
	32	Δacb1	1	2.72	0.547	0.778	11.147	3.764	18.956
	32	Δacb1	2	2.682	0.666	0.455	11.699	3.298	18.8
	32	Δacb1	3	1.415	0.377	0.455	6.587	2.875	11.71
	32	Δacb1 ACB1	1	3.662	0.621	1.788	12.902	5.37	24.342
	32	Δacb1 ACB1	2	5.971	0.852	3.385	20.195	7.84	38.243
	32	Δacb1 ACB1	3	5.757	0.814	2.727	19.492	7.791	36.581
	32	pRP27::ACB1	1	2.719	0.224	1.9	13.848	3.146	21.836
	32	pRP27::ACB1	2	4.722	0.516	2.455	22.504	5.75	35.947
	32	pRP27::ACB1	3	4.722	0.53	2.739	22.862	5.574	36.427
