# Supplementary material for: Membrane fluidity control by the Magnaporthe oryzae acyl-CoA binding protein sets the thermal range for host rice cell colonization
Source: PLoS Pathog. 2024 Nov 25;20(11):e1012738. doi: 10.1371/journal.ppat.1012738 (PMC11627410; doi:10.1371/journal.ppat.1012738)
Supplement: S4 Table — (XLSX) [file ppat.1012738.s012.xlsx]

## Sheet: Fig. 1
S4 Table. Raw data behind the graphs.
	Panel A: Fatty acid mass per dry weight at 26°C
	Raw data										Averages									Statistics
				Fatty acid weight [µg/ mg of mycelial dry weight]									Fatty acid weight [µg/ mg of mycelial dry weight]
	Temperature [°C]	Strain	Replicates	C16:0	C18:0	C18:1	C18:2	C18:3	Sum		Temperature [°C]	Strain	C16:0	C18:0	C18:1	C18:2	C18:3	Sum		ANOVA for sums
	26	WT	1	4.287	0.442	3.295	19.806	2.675	30.504		26	WT	5.21751	0.755879	3.74061	22.2578	3.05303	35.0248
	26	WT	2	5.828	1.183	3.809	22.535	3.396	36.752		26	Δacb1	1.03852	0.989804	0.327039	6.80689	3.58462	12.7469		p value	0.000214707
	26	WT	3	5.537	0.642	4.118	24.432	3.088	37.818		26	Δacb1 ACB1	4.52868	0.926697	2.63681	19.9516	4.4802	32.524
	26	Δacb1	1	0.935	0.984	0.338	5.378	2.871	10.506
	26	Δacb1	2	0.934	0.887	0.187	7.221	3.168	12.399		Standard Deviation									t test with Bonferroni correction
	26	Δacb1	3	1.246	1.099	0.455	7.821	4.715	15.336				Fatty acid weight [µg/ mg of mycelial dry weight]
	26	Δacb1 ACB1	1	4.493	0.911	2.699	18.485	4.387	30.976		Temperature [°C]	Strain	C16:0	C18:0	C18:1	C18:2	C18:3	Sum		Comparison	p value
	26	Δacb1 ACB1	2	4.022	1.176	2.056	18.981	4.797	31.033		26	WT	0.818853	0.383313	0.415876	2.3258	0.362139	4.30598		WT vs Δacb1	0.003428
	26	Δacb1 ACB1	3	5.071	0.693	3.155	22.388	4.256	35.563		26	Δacb1	0.179881	0.105814	0.134409	1.27287	0.989741	2.68271		WT vs Δacb1 ACB1	1
											26	Δacb1 ACB1	0.525014	0.242007	0.552301	2.1247	0.28244	3.72646		Δacb1 vs Δacb1 ACB1	0.002009
	Panel B: Relative fatty acid abundance at 26°C
	Raw data									Averages								Statistics
				Relative fatty acid abundance [mol%]								Relative fatty acid abundance [mol%]
	Temperature [°C]	Strain	Replicate	C16:0	C18:0	C18:1	C18:2	C18:3		Temperature [°C]	Strain	C16:0	C18:0	C18:1	C18:2	C18:3		ANOVA for each fatty acid
	26	WT	1	14.0539	1.44914	10.8007	64.9281	8.76815		26	WT	14.8513	2.12238	10.6847	63.6166	8.72501
	26	WT	2	15.8577	3.21909	10.365	61.3171	9.24116		26	Δacb1	8.18715	7.89384	2.567	53.4778	27.8742			C16:0	C18:0	C18:1	C18:2	C18:3
	26	WT	3	14.6424	1.69892	10.8885	64.6045	8.16573		26	Δacb1 ACB1	13.9082	2.89318	8.0704	61.265	13.8632		p value	0.000116053	0.00109596	9.95946e-05	0.0105478	3.91728e-05
	26	Δacb1	1	8.89843	9.3625	3.21993	51.1918	27.3273
	26	Δacb1	2	7.53661	7.1556	1.5111	58.2438	25.5529
	26	Δacb1	3	8.1264	7.16342	2.96998	50.9978	30.7424		Standard Deviation								t test with Bonferroni correction
	26	Δacb1 ACB1	1	14.5056	2.94188	8.71327	59.6764	14.1629				Relative fatty acid abundance [mol%]
	26	Δacb1 ACB1	2	12.9613	3.78965	6.62529	61.1647	15.4591		Temperature [°C]	Strain	C16:0	C18:0	C18:1	C18:2	C18:3		Temperature [°C]	Strain Comparison	C16:0	C18:0	C18:1	C18:2	C18:3
	26	Δacb1 ACB1	3	14.2579	1.948	8.87262	62.9538	11.9677		26	WT	0.919856	0.957952	0.280345	1.99797	0.539013		26	WT vs Δacb1	0.001638	0.00986	0.000386	0.055917	0.000748
										26	Δacb1	0.682938	1.27191	0.922939	4.1286	2.63761		26	WT vs Δacb1 ACB1	0.772981	1	0.073092	0.570892	0.025519
										26	Δacb1 ACB1	0.82939	0.921787	1.25403	1.64104	1.7649		26	Δacb1 vs Δacb1 ACB1	0.002304	0.015839	0.010818	0.115674	0.004714

## Sheet: Fig. 2
	Panel C: Number of BICs per IH at 36hpi
	Raw data						Percentages						Averages
	Replicate 1		BIC Nr.	WT	Δacb1		Replicate 1		BIC Nr.	WT	Δacb1		BIC Nr.	WT	Δacb1
			1	114	66				1	0.966102	0.515625		1	93.1628	53.1679
			2	4	54				2	0.0338983	0.421875		2	6.34703	37.4743
			3+	0	8				3+	0	0.0625		3+	0.490196	0.0935784
			Total	118	128				Total	1	1
													Standard Deviation
	Replicate 2		BIC Nr.	WT	Δacb1		Replicate 2		BIC Nr.	WT	Δacb1
			1	106	55				1	0.946429	0.55		BIC Nr.	WT	Δacb1
			2	6	32				2	0.0535714	0.32		1	4.37923	1.72993
			3+	0	13				3+	0	0.13		2	3.55699	5.13621
			Total	112	100				Total	1	1		3+	0.849045	3.40657
	Replicate 3		BIC Nr.	WT	Δacb1		Replicate 3		BIC Nr.	WT	Δacb1		Statistics	Welch's t test
			1	120	72				1	0.882353	0.529412
			2	14	52				2	0.102941	0.382353		BIC Nr.	p value
			3+	2	12				3+	0.0147059	0.0882353		1	0.001394
			Total	136	136				Total	1	1		2	0.001266
													3+	0.032356

## Sheet: Fig. 3
	Panel B: Spore counts
	Raw data						Averages
												Statistics
			Spore count in [1x10^4 spores/ml]					Spore count in [1x10^5 spores/ml]
	Replication	Temperature [°C]	WT	Δacb1	Δacb1 ACB1		Temperature [°C]	WT	Δacb1	Δacb1 ACB1		ANOVA
	1	22	30	19	33		22	2.5	1.86667	3.53333
	2	22	21	14	44		26	22.9333	5.8	22.5		Temperature [°C]	22	26	29	32
	3	22	24	23	29		29	0.166667	2.4	0.733333		p values	0.0339427	0.000351627	2.80271e-05	0.578704
	1	26	188	58	255		32	0.0666667	0.0333333	0
	2	26	259	62	221
	3	26	241	54	199		Standard Deviation					Tukey test (Pairwise comparison - showing adjusted p values)
	1	29	3	24	8
	2	29	2	27	8			Spore count in [1x10^5 spores/ml]				Temperature [°C]	22	26	29
	3	29	0	21	6		Temperature [°C]	WT	Δacb1	Δacb1 ACB1		WT vs Δacb1	0.4298	0.0006	0
	1	32	2	1	0		22	0.458258	0.450925	0.776745		WT vs Δacb1 ACB1	0.1547	0.9789	0.0344
	2	32	0	0	0		26	3.69098	0.4	2.82135		Δacb1 vs Δacb1 ACB1	0.0295	0.0007	0.0001
	3	32	0	0	0		29	0.152753	0.3	0.11547
							32	0.11547	0.057735	0
	Panel D: Hyphal tip staining
							Averages					Statistics
	Raw data
				Hyphal tip staining [%]					Hyphal tip staining [%]			ANOVA
	Replicates	Temperature [°C]	WT	Δacb1	Δacb1 ACB1		Temperature [°C]	WT	Δacb1	Δacb1 ACB1
	1	22	95.4545	44.4444	90.9091		22	92.2386	47.707	88.9932		Temperature [°C]	22	26	29
	2	22	94.5946	41.1765	86.2745		26	95.9842	57.6882	90.8456		p values	0.00015066	0.000745041	0.176909
	3	22	86.6667	57.5	89.7959		29	96.0222	88.9825	91.7429
	1	26	97.561	57.8947	94.7368
	2	26	97.3684	68	87.234							Tukey test (Pairwise comparison - showing adjusted p values)
	3	26	93.0233	47.1698	90.566		Standard Deviation
	1	29	97.4359	87.8788	91.1111							Temperature [°C]	22	26
	2	29	97.2973	83.4167	94.1176				Hyphal tip staining [%]			WT vs Δacb1	0.0002	0.0009
	3	29	93.3333	95.6522	90		Temperature [°C]	WT	Δacb1	Δacb1 ACB1		WT vs Δacb1 ACB1	0.7857	0.6266
							22	4.84456	8.63698	2.41933		Δacb1 vs Δacb1 ACB1	0.0003	0.002
							26	2.56607	10.4166	3.75921
							29	2.32964	6.19198	2.13029

## Sheet: Fig. 4
	Panel B: Constant temperature lesion coverage
	Raw data						Averages
												Statistics
			Lesion coverage on whole leaf [%]					Lesion coverage on whole leaf [%]
	Replicates	Temperature [°C]	WT	Δacb1	Δacb1 ACB1		Temperature [°C]	WT	Δacb1	Δacb1 ACB1		ANOVA
	1	22	2.59371	0.901506	5.76167		22	3.733	0.519	4.8
	2	22	4.02861	0.365462	5.46917		26	12.0273	2.462	13.846		Temperature [°C]	22	26	29	32
	3	22	4.57668	0.290032	3.16916		29	3.099	2.303	2.077		p value	0.0054	0.00053	0.288	0.68
	1	26	14.0198	0.952981	16.2836		32	2.005	1.352	1.603
	2	26	11.8657	3.14693	12.8217
	3	26	10.1965	3.28609	12.4327		Standard Deviation					Tukey test (Pairwise comparison - showing adjusted p values)
	1	29	3.83212	3.06255	1.66193
	2	29	1.9867	1.81335	1.89861			Lesion coverage on whole leaf [%]				Temperature [°C]	22	26	29	32
	3	29	3.47818	2.0331	2.67046		Temperature [°C]	WT	Δacb1	Δacb1 ACB1		WT vs Δacb1	0.0354457	0.0123425	-	-
	1	32	1.17879	2.02009	1.91219		22	1.024	0.3334	1.4199		WT vs Δacb1 ACB1	0.350657	0.377033	-	-
	2	32	1.56323	1.08957	2.29361		26	1.91675	1.3087	2.11999		Δacb1 vs Δacb1 ACB1	0.0365812	0.00377571	-	-
	3	32	3.27298	0.946336	0.603207		29	0.9794	0.6669	0.5274
							32	1.1148	0.583	0.8866
	Panel C: Penetration rate at 36hpi
	Constant temperature - percentages					Averages				Statistics
			Penetration rate				Penetration rate [%]			Welch's t test
	Replicates	Temperature [°C]	WT	Δacb1		Temperature [°C]	WT	Δacb1
	1	22	0.47561	0.145455		22	0.590088	0.166357		Temperature [°C]	22	26	29
	2	22	0.769231	0.215686		26	0.853083	0.742109		p value	0.00538638	0.0123997	0.282876
	3	22	0.525424	0.137931		29	0.200556	0.140815
	1	26	0.857143	0.804348
	2	26	0.86	0.707692
	3	26	0.842105	0.714286		Standard Deviation
	1	29	0.16	0.142857
	2	29	0.0666667	0.188679			Penetration rate [%]
	3	29	0.375	0.0909091		Temperature [°C]	WT	Δacb1
						22	0.157129	0.0428855
						26	0.00961348	0.0540015
						29	0.158117	0.0489171
	Temperature switch - percentages					Averages				Statistics
			Penetration rate				Penetration rate [%]			Welch's t test
	Replicates	Temperature [°C]	WT	Δacb1		Temperature [°C]	WT	Δacb1
	1	22	0.761905	0.546667		22	0.816017	0.469804		Temperature [°C]	22	26	29
	2	22	0.928571	0.372549		26	0.858795	0.70954		p value	0.00522315	0.023291	0.376962
	3	22	0.757576	0.490196		29	0.819569	0.800902
	1	26	0.836735	0.771429
	2	26	0.859649	0.661538
	3	26	0.88	0.695652		Standard Deviation
	1	29	0.714286	0.811321
	2	29	0.862069	0.767857			Penetration rate [%]
	3	29	0.882353	0.823529		Temperature [°C]	WT	Δacb1
						22	0.0974988	0.088832
						26	0.0216453	0.056246
						29	0.0917405	0.0292619
	Panel E: Temperature switch lesion coverage
	Raw data						Averages
												Statistics
			Lesion coverage on whole leaf [%]					Lesion coverage on whole leaf [%]
	Replicates	Temperature [°C]	WT	Δacb1	Δacb1 ACB1		Temperature [°C]	WT	Δacb1	Δacb1 ACB1		ANOVA
	1	22	1.96556	0.928298	3.09849		22	2.372	0.497333	2.903
	2	22	1.82083	0.414672	3.92555		26	11.3493	2.91975	11.686		Temperature [°C]	22	26	29	32
	3	22	3.3296	0.14903	1.68496		29	14.857	11.269	13.757		p value	0.029	0.003	0.272	0.563
	1	26	9.41508	4.06813	11.359		32	5.798	6.189	7.371
	2	26	11.5763	1.93292	14.6889
	3	26	13.0566	2.75821	9.01013		Standard Deviation					Tukey test (Pairwise comparison - showing adjusted p values)
	1	29	14.5594	13.4001	12.1438
	2	29	11.8748	12.0551	14.6926			Lesion coverage on whole leaf [%]				Temperature [°C]	22	26
	3	29	18.1368	8.35186	14.4346		Temperature [°C]	WT	Δacb1	Δacb1 ACB1		WT vs Δacb1	0.0323665	0.0295209
	1	32	5.82195	3.82496	8.70811		22	0.832458	0.396156	1.13301		WT vs Δacb1 ACB1	0.551698	0.453037
	2	32	3.90278	8.03626	6.65514		26	1.83133	1.07673	2.85348		Δacb1 vs Δacb1 ACB1	0.0439437	0.0254217
	3	32	7.66927	6.70578	6.74975		29	3.14158	2.61429	1.40298
							32	1.88336	2.15269	1.15894
	Panel G: Temperature switch lesion coverage with Δndk1
	Raw data							Averages						Statistics
			Lesion coverage on whole leaf [%]						Lesion coverage on whole leaf [%]					ANOVA
	Replicates	Temperature [°C]	WT	Δacb1	Δndk1	Δacb1 ACB1		Temperature [°C]	WT	Δacb1	Δndk1	Δacb1 ACB1
	1	26	10.692	2.624	2.285	15.191		26	13.1083	1.70533	1.65367	1.65367		Temperature [°C]	26	29
	2	26	14.731	1.491	1.255	10.181		29	15.3567	11.768	3.821	3.821		p value	4.2e-05	0.00396
	3	26	13.902	1.001	1.421	15.293
	1	29	15.73	8.964	5.158	13.227
	2	29	12.206	12.562	1.941	17.102		Standard Deviation						Tukey test (Pairwise comparison - showing adjusted p values)
	3	29	18.134	13.778	4.364	10.214
									Lesion coverage on whole leaf [%]					Temperature [°C]	26	29
								Temperature [°C]	WT	Δacb1	Δndk1	Δacb1 ACB1		WT vs Δacb1	0.00327773	0.18559
								26	2.13326	0.832458	0.553015	0.553015		WT vs Δndk1	0.0121144	0.00999596
								29	2.98158	2.50329	1.67583	1.67583		WT vs Δacb1 ACB1	0.841143	0.522804
														Δacb1 vs Δacb1 ACB1	0.0212243	0.517342
														Δacb1 vs Δndk1	0.934294	0.0196653
														Δndk1 vs Δacb1 ACB1	0.0201902	0.0221065

## Sheet: Fig. 5
	Panel B: BIC abnormality rate at 36hpi under temperature switch conditions
	Percentages						Averages
		Temperature [°C]	Replicates	WT	Δacb1		Temperature [°C]	WT	Δacb1
		22	1	0.173077	0.528302		22	0.175824	0.634282
		22	2	0.142857	0.72		26	0.0612315	0.493841
		22	3	0.211538	0.654545		29	0.116328	0.189211
		26	1	0.0784314	0.568627
		26	2	0	0.470588		Standard Deviation
		26	3	0.105263	0.442308
		29	1	0.1	0.230769		Temperature [°C]	WT	Δacb1
		29	2	0.0980392	0.18		22	4.37923	1.72993
		29	3	0.150943	0.156863		26	3.55699	4.87102
							29	0.849045	3.14118
							Statistics	Welch's t test
							Temperature [°C]	p value
							22	0.00581763
							26	0.00607294
							29	0.0913192

## Sheet: Fig. 6
	Panel A: Anisotropy
	Percentages							Averages					Statistics
			Anisotropy values with background correction
	Temperature [°C]	Replicates	WT	Δacb1	Δacb1 ACB1			Temperature [°C]	WT	Δacb1	Δacb1 ACB1		ANOVA
	22	1	0.0375657	0.0893855	0.0461078			22	0.0492665	0.0909286	0.0559038
	22	2	0.0561798	0.0954003	0.0633397			26	0.0623342	0.114562	0.0707113		Temperature [°C]	22	26	29	32
	22	3	0.0540541	0.088	0.058264			29	0.0367151	0.0718417	0.0577283		p values	0.0017	0.0009	0.0218	0.13754
	26	1	0.0530858	0.114865	0.0647611			32	0.0456419	0.0691649	0.0579487
	26	2	0.0610737	0.102866	0.0755378
	26	3	0.072843	0.125956	0.071835			Standard Deviation					Tukey test (Pairwise comparison - showing adjusted p values)
	29	1	0.0511211	0.059322	0.066992
	29	2	0.0235971	0.0758294	0.0508991			Temperature [°C]	WT	Δacb1	Δacb1 ACB1		Temperature [°C]	22	26	29	32
	29	3	0.0354272	0.0803738	0.0552938			22	0.0101888	0.00393411	0.00885509		WT vs Δacb1	0.002	0.0011	0.0185	-
	32	1	0.0436803	0.0670732	0.0640569			26	0.00993874	0.0115484	0.00547553		WT vs Δacb1 ACB1	0.595	0.5581	0.126	-
	32	2	0.0398379	0.0776031	0.0506667			29	0.0138071	0.0110779	0.00831808		Δacb1 vs Δacb1 ACB1	0.005	0.0027	0.326	-
	32	3	0.0534076	0.0628183	0.0591224			32	0.00699428	0.00761112	0.00677186
	Raw data
		Temperature [°C]	26	22	22	22	22	22	22	22	22	22	22	22	22	26	26	26	26	26	26	26	26	26	26	26	26	29	29	29	29	29	29	29	29	29	29	29	29	32	32	32	32	32	32	32	32	32	32
		Strain	No cells	WT	WT	WT	WT	Δacb1	Δacb1	Δacb1	Δacb1	Δacb1 ACB1	Δacb1 ACB1	Δacb1 ACB1	Δacb1 ACB1	WT	WT	WT	WT	Δacb1	Δacb1	Δacb1	Δacb1	Δacb1 ACB1	Δacb1 ACB1	Δacb1 ACB1	Δacb1 ACB1	WT	WT	WT	WT	Δacb1	Δacb1	Δacb1	Δacb1	Δacb1 ACB1	Δacb1 ACB1	Δacb1 ACB1	Δacb1 ACB1	WT	WT	WT	WT	Δacb1	Δacb1	Δacb1	Δacb1	Δacb1 ACB1	Δacb1 ACB1
	Technical replicates	Biological replicates	DPH control	1	2	3	No DPH	1	2	3	No DPH	1	2	3	No DPH	1	2	3	No DPH	1	2	3	No DPH	1	2	3	No DPH	1	2	3	No DPH	1	2	3	No DPH	1	2	3	No DPH	1	2	3	No DPH	1	2	3	No DPH	1	2
	1	Vv	0.3	15.6	17.7	13.2	3	5.8	6.1	6.3	0.5	16.5	15.7	17.7	0.6	36.6	47.7	48.7	2.4	14.4	15.5	18.7	1.4	24	28.4	14.8	1.1	36.3	31.4	34.9	2.4	13	8.3	6.4	1.3	26.1	31.9	39.5	0.9	32.6	26.8	30.7	5.1	9.8	13.2	13.6	3.4	14.1	25.1
	2	Vv	0.2	14	13.6	12.6	3	5.8	6	7.2	0.6	14.9	18.2	18.3	0.7	37.8	46.3	68.6	1.7	13.9	15.5	18.4	1.1	22	16.7	16.3	1.2	31.6	35.1	29.1	1.7	10.3	7.2	6.7	1.5	22.7	30.8	41.3	0.8	33.3	35.5	31.3	4.9	9.2	13.5	14.4	3	12.5	27.5
	3	Vv	0.3	16.6	15.6	12.5	3	5.6	7.1	6.5	0.6	13.2	17.1	14	0.3	37.3	41.6	51.5	2.1	15	14.8	20.1	0.8	24	23.4	16.1	1.2	31	29.4	29.5	2.1	12.4	7	6.6	1.5	23.6	30.1	38	0.8	34	26.8	36.4	3.3	10.1	12.8	14.4	2.7	12.7	27.4
	4	Vv	0.2	13.5	11.3	14.7	3	6.2	6.4	6.8	0.6	18.8	10.3	15.2	1	37.2	44.4	55.1	1.7	15.6	13.2	18	1	19	12.9	11.1	1.2	31.9	33.3	34.3	1.7	9.6	7.5	6.7	1.4	16.2	31.1	33.9	0.9	33.9	34.3	31	3.5	8.3	12.3	14.4	3.5	14.7	24.9
	Mean	Vv	0.25	14.925	14.55	13.25	3	5.85	6.4	6.7	0.575	15.85	15.325	16.3	0.65	37.225	45	55.975	1.975	14.725	14.75	18.8	1.075	22.25	20.35	14.575	1.175	32.7	32.3	31.95	1.975	11.325	7.5	6.6	1.425	22.15	30.975	38.175	0.85	33.45	30.85	32.35	4.2	9.35	12.95	14.2	3.15	13.5	26.225
	1	Vh	0.2	14.1	11.3	12.7	3	3.7	4.9	5.1	0.4	9.7	15	14	0.2	31.7	34.5	44.3	1.8	10.9	10.7	15	0.6	13.5	13.3	20	0.7	31.6	28.7	24	1.8	11.3	5.7	6.2	1.8	16	19.7	35.2	0.8	22.7	29	28.2	2.7	7.1	9.9	11.4	3.3	12.8	29.8
	2	Vh	0.2	12.7	14	7.1	2	5.6	4.2	5.4	0.6	12.4	11.5	13.1	0.2	31.5	39.9	41.1	1.4	10.7	13.4	12.3	0.6	16.2	15.1	5.4	0.7	24.7	26.3	31.9	1.4	8.1	8	5.4	1.4	18.9	33.4	31.4	0.7	39.6	25.3	31.7	5.3	7.5	11.7	13.7	3.3	12.1	24.6
	3	Vh	0.1	13.8	13.2	11.8	3	3.8	4.9	5.3	0.4	15.2	12.3	13	0.3	33.1	39.3	41.8	1.4	9.3	11.6	11.6	0.7	22.9	12.9	14.7	0.6	28.1	28.8	31.6	1.4	10.6	6.3	5.7	1.7	16.8	27.5	32.9	0.6	30.9	28.1	30.6	4	8.4	10.2	12.9	2.9	11.4	20.6
	4	Vh	0.1	13.1	11.7	14.4	3	5.1	5.6	5.1	0.5	16.7	10.9	13.6	0.2	30.6	36.5	53.8	1.6	11	7.6	13.2	0.7	20	23.1	6.2	0.8	27.6	35.5	26.7	1.6	9.8	6	5.6	1.6	21.1	25.9	30.2	0.6	26.3	29	22.4	4.6	10.2	12.3	11.6	3.3	13.5	19.7
	Mean	Vh	0.15	13.425	12.55	11.5	2.75	4.55	4.9	5.225	0.475	13.5	12.425	13.425	0.225	31.725	37.55	45.25	1.55	10.475	10.825	13.025	0.65	18.15	16.1	11.575	0.7	28	29.825	28.55	1.55	9.95	6.5	5.725	1.625	18.2	26.625	32.425	0.675	29.875	27.85	28.225	4.15	8.3	11.025	12.4	3.2	12.45	23.675
	Vv = Vertical vertical polarization
	Vh = Vertical horizontal polarization
	Voltage used here = 600V
	Panel B: Ion Leakage
	Percentages						Averages					Statistics
	Temperature [°C]	Replicates	WT	Δacb1	Δacb1 ACB1		Temperature [°C]	WT	Δacb1	Δacb1 ACB1		ANOVA
	22-24	1	0.711389	0.765109	0.666667		22-24	0.686457	0.743121	0.707265
	22-24	2	0.708973	0.761589	0.779425		24-26	0.724918	0.799601	0.725167		Temperature [°C]	22-24	24-26	26-28	28-30	30-32
	22-24	3	0.67868	0.765729	0.7098		26-28	0.69757	0.77288	0.737217		p values	0.0232594	0.000658105	0.346566	0.248149	0.142887
	22-24	4	0.6836	0.7598	0.6919		28-30	0.747142	0.786638	0.758701
	22-24	5	0.6187	0.6806	0.6811		30-32	0.77036	0.815747	0.784896
	22-24	6	0.7174	0.7259	0.7147							Tukey test (Pairwise comparison - showing adjusted p values)
	24-26	1	0.686411	0.740104	0.688801
	24-26	2	0.817502	0.794922	0.681391		Standard Deviation					Temperature [°C]	22-24	24-26
	24-26	3	0.680795	0.803279	0.778713							WT vs Δacb1	0.0426	0.041
	24-26	4	0.72	0.8323	0.6991		Temperature [°C]	WT	Δacb1	Δacb1 ACB1		WT vs Δacb1 ACB1	0.5983	1
	24-26	5	0.7325	0.7547	0.7216		22-24	0.0367306	0.0341154	0.0395921		Δacb1 vs Δacb1 ACB1	0.2379	0.0414
	24-26	6	0.7123	0.8723	0.7814		24-26	0.0494819	0.048879	0.0446326
	26-28	1	0.722122	0.778391	0.726908		26-28	0.0307568	0.0233752	0.0237586
	26-28	2	0.717023	0.768477	0.745217		28-30	0.0667081	0.0156439	0.0427325
	26-28	3	0.685174	0.785411	0.732079		30-32	0.0310837	0.030208	0.066591
	26-28	4	0.6815	0.7663	0.7479
	26-28	5	0.6497	0.8044	0.7002
	26-28	6	0.7299	0.7343	0.771
	28-30	1	0.80624	0.779344	0.798291
	28-30	2	0.759249	0.779509	0.78529
	28-30	3	0.792564	0.784074	0.766626
	28-30	4	0.7549	0.7861	0.6767
	28-30	5	0.6188	0.8173	0.7583
	28-30	6	0.7511	0.7735	0.767
	30-32	1	0.79038	0.834788	0.90498
	30-32	2	0.803717	0.814591	0.793762
	30-32	3	0.78566	0.787402	0.746032
	30-32	4	0.7764	0.8047	0.7891
	30-32	5	0.7217	0.8655	0.7669
	30-32	6	0.7443	0.7875	0.7086
[truncated: 2 more columns]

## Sheet: Fig. S1
	Appressorial collapse rate
	Raw data							Averages						Statistics
				Appressorial collapse rate
	Temperature [°C]	Glycerol concentration [M]	Replicates	WT	Δacb1	Δacb1 ACB1				Appressorial collapse rate				ANOVA
	26	1	1	0.257426	0.562753	0.104762		Temperature [°C]	Glycerol concentration [M]	WT	Δacb1	Δacb1 ACB1
	26	1	2	0.124444	0.535354	0.118182		26	1	0.170559	0.576036	0.109235		Temperature [°C]	26	29
	26	1	3	0.129808	0.63	0.104762		26	2	0.396727	1	0.491534		Glycerol 1 M	6.52719e-05	0.000643057
	26	2	1	0.349624	1	0.505882		29	1	0.158573	0.592676	0.257795		Glycerol 2 M	1.62862e-06	0.016635
	26	2	2	0.405512	1	0.525862		29	2	0.853343	0.802004	0.815629
	26	2	3	0.435045	1	0.442857
	29	1	1	0.141079	0.617188	0.330508		Standard Deviation
	29	1	2	0.169421	0.566372	0.122363								t test with Bonferroni correction
	29	1	3	0.165217	0.59447	0.320513				Appressorial collapse rate
	29	2	1	0.875817	0.811159	0.80916		Temperature [°C]	Glycerol concentration [M]	WT	Δacb1	Δacb1 ACB1		Temperature [°C]	26	26	29	29
	29	2	2	0.84689	0.8125	0.816832		26	1	0.0752763	0.0487012	0.00774799		Glycerol concentration [M]	1	2	1	2
	29	2	3	0.837321	0.782353	0.820896		26	2	0.0433829	0	0.0433228		WT vs Δacb1	0.004303	5.3e-05	4.3e-05	0.083296
								29	1	0.0152952	0.0254553	0.117394		WT vs Δacb1 ACB1	0.699315	0.16597	0.660681	0.106178
								29	2	0.020043	0.0170314	0.00595931		Δacb1 vs Δacb1 ACB1	0.000243	0.000104	0.025408	0.783024

## Sheet: Fig. S2
	Panel A: Growth in CM medium on plant
	Raw data							Averages
			Radial growth [mm]											Statistics
	Temperature [°C]	Replicates	WT	Δacb1	Δacb1 pBV591	Δacb1 ACB1			Radial growth [mm]
	22	1	44	27	23	48		Temperature [°C]	WT	Δacb1	Δacb1 pBV591	Δacb1 ACB1		ANOVA
	22	2	47	25	25	57		22	47	26.6667	23	53.3333
	22	3	50	28	21	55		26	61	34.6667	31.6667	65.6667		Temperature [°C]	22	26	29	30	32
	26	1	63	33	36	60		29	62.3333	62	62.6667	58.3333		p value	4.16464e-06	4.76494e-06	0.914166	0.652254	0.977684
	26	2	58	36	29	71		30	39.6667	37.6667	37	39.6667
	26	3	62	35	30	66		32	8.66667	9	8.33333	8.66667
	29	1	68	63	65	61								Tukey test (Pairwise comparison - showing adjusted p values)
	29	2	62	64	59	57
	29	3	57	59	64	57		Standard Deviation						Temperature [°C]	22	26
	30	1	43	37	38	38								WT vs Δacb1	0.000182	0.000103
	30	2	36	34	39	42			Radial growth [mm]					WT vs Δacb1 pBV591	5.4e-05	4.7e-05
	30	3	40	42	34	39		Temperature [°C]	WT	Δacb1	Δacb1 pBV591	Δacb1 ACB1		WT vs Δacb1 ACB1	0.129324	0.451835
	32	1	7	11	9	10		22	3	1.52753	2	4.72582		Δacb1 vs Δacb1 ACB1	2.5e-05	3.1e-05
	32	2	11	7	10	8		26	2.64575	1.52753	3.78594	5.50757		Δacb1 vs Δacb1 pBV591	0.4991	0.753841
	32	3	8	9	6	8		29	5.50757	2.64575	3.21455	2.3094		Δacb1 pBV591 vs Δacb1 ACB1	9.40437e-06	4.69×10−6
								30	3.51188	4.04145	2.64575	2.08167
								32	2.08167	2	2.08167	1.1547

## Sheet: Fig. S3
	Panel B: Number of hyphae moving to second cells at 44hpi
	Average count for each replicate						Averages				Statistics	Welch's t test
		Temperature [°C]	Replicates	WT	Δacb1		Temperature [°C]	WT	Δacb1		Temperature [°C]	p value
		22	1	3.7083	3		22	4.39253	2.9111		22	0.0406261
		22	2	4.4167	2.4		26	7.45923	3.3012		26	0.00333779
		22	3	5.0526	3.3333		29	4.29167	3.27777		29	0.364211
		26	1	6.6	2.4286
		26	2	7.7777	4.125		Standard Deviation
		26	3	8	3.35
		29	1	6	3		Temperature [°C]	WT	Δacb1
		29	2	3.625	2.8333		22	0.672476	0.472958
		29	3	3.25	4		26	0.752373	0.849252
							29	1.49129	0.631002

## Sheet: Fig. S4
	Panel A: Fatty acid mass per dry weight across temperatures
	Raw data										Averages									Statistics
				Fatty acid weight [µg/ mg of mycelial dry weight]									Fatty acid weight [µg/ mg of mycelial dry weight]
	Temperature [°C]	Strain	Replicates	C16:0	C18:0	C18:1	C18:2	C18:3	Sum		Temperature [°C]	Strain	C16:0	C18:0	C18:1	C18:2	C18:3	Sum		ANOVA for sums
	22	WT	1	5.03309	0.830757	3.71804	22.9624	4.65658	37.2008		22	WT	5.37271	0.978756	3.91424	23.41	4.37965	38.0554
	22	WT	2	4.77228	0.877385	3.5457	20.7955	4.06813	34.059		22	Δacb1	1.31749	0.893764	0.27073	6.76272	5.25506	14.4998		Temperature [°C]	22	26	29	32
	22	WT	3	6.31276	1.22813	4.47897	26.4721	4.41423	42.9062		22	Δacb1 ACB1	4.68576	0.81602	2.26101	22.2028	6.48106	36.4467		p values	0.00687068	0.000214707	0.00531811	0.0354738
	22	Δacb1	1	1.32047	1.01981	0.323389	6.82914	5.10141	14.5942		26	WT	5.21751	0.755879	3.74061	22.2578	3.05303	35.0248
	22	Δacb1	2	1.15906	0.460406	0.189928	5.77848	4.59476	12.1826		26	Δacb1	1.03852	0.989804	0.327039	6.80689	3.58462	12.7469
	22	Δacb1	3	1.47294	1.20108	0.298874	7.68052	6.06903	16.7224		26	Δacb1 ACB1	4.52868	0.926697	2.63681	19.9516	4.4802	32.524		t test with Bonferroni correction
	22	Δacb1 ACB1	1	3.25161	0.598555	1.48111	15.3115	4.66407	25.3069		29	WT	4.71991	0.57981	3.69238	18.5381	2.84597	30.3761
	22	Δacb1 ACB1	2	5.10663	0.884438	2.56581	24.4317	7.12783	40.1164		29	Δacb1	1.14846	1.19773	0.914121	6.18186	2.72012	12.1623		Temperature [°C]	22	26	29	32
	22	Δacb1 ACB1	3	5.69905	0.965068	2.73611	26.8653	7.65126	43.9168		29	Δacb1 ACB1	4.18388	0.747563	2.32961	17.4443	5.30342	30.0088		WT vs Δacb1	0.003761	0.003428	0.005981	0.095696
	26	WT	1	4.287	0.442	3.295	19.806	2.675	30.504		32	WT	5.0596	0.550703	5.23235	18.4547	2.4844	31.7818		WT vs Δacb1 ACB1	1	1	1	1
	26	WT	2	5.828	1.183	3.809	22.535	3.396	36.752		32	Δacb1	2.27257	0.52995	0.56293	9.8109	3.31249	16.4888		Δacb1 vs Δacb1 ACB1	0.058977	0.002009	0.038019	0.088257
	26	WT	3	5.537	0.642	4.118	24.432	3.088	37.818		32	Δacb1 ACB1	5.13008	0.762286	2.63318	17.5294	7.00041	33.0554
	26	Δacb1	1	0.935	0.984	0.338	5.378	2.871	10.506
	26	Δacb1	2	0.934	0.887	0.187	7.221	3.168	12.399
	26	Δacb1	3	1.246	1.099	0.455	7.821	4.715	15.336		Standard Deviation
	26	Δacb1 ACB1	1	4.493	0.911	2.699	18.485	4.387	30.976				Fatty acid weight [µg/ mg of mycelial dry weight]
	26	Δacb1 ACB1	2	4.022	1.176	2.056	18.981	4.797	31.033		Temperature [°C]	Strain	C16:0	C18:0	C18:1	C18:2	C18:3	Sum
	26	Δacb1 ACB1	3	5.071	0.693	3.155	22.388	4.256	35.563		22	WT	0.824487	0.217215	0.496603	2.86468	0.295746	4.69873
	29	WT	1	5.28801	0.669771	4.3627	20.8797	3.22736	34.4275		22	Δacb1	0.156963	0.386087	0.0710419	0.95276	0.749049	2.3159
	29	WT	2	4.00407	0.464853	3.01956	16.5394	2.15186	26.1797		22	Δacb1 ACB1	1.27684	0.192597	0.680757	6.09084	1.59517	9.8362
	29	WT	3	4.86765	0.604807	3.69488	18.1952	3.15868	30.5212		26	WT	0.818853	0.383313	0.415876	2.3258	0.362139	4.30598
	29	Δacb1	1	1.31185	0.987266	0.728727	6.99636	2.99918	13.0234		26	Δacb1	0.179881	0.105814	0.134409	1.27287	0.989741	2.68271
	29	Δacb1	2	1.24163	1.37609	0.884764	6.53929	3.00583	13.0476		26	Δacb1 ACB1	0.525014	0.242007	0.552301	2.1247	0.28244	3.72646
	29	Δacb1	3	0.891911	1.22984	1.12887	5.00993	2.15534	10.4159		29	WT	0.654593	0.104721	0.671575	2.19037	0.602093	4.22335
	29	Δacb1 ACB1	1	4.63797	0.701209	2.55556	19.0209	5.70629	32.6219		29	Δacb1	0.224937	0.196391	0.201682	1.04033	0.489127	2.15247
	29	Δacb1 ACB1	2	4.85666	0.71018	2.59965	20.6441	6.54992	35.3605		29	Δacb1 ACB1	0.982011	0.0726563	0.430097	4.21534	1.48938	7.18948
	29	Δacb1 ACB1	3	3.057	0.831299	1.83363	12.6679	3.65404	22.0439		32	WT	1.23621	0.164943	1.42184	4.20023	0.273828	7.29704
	32	WT	1	5.31631	0.562157	5.44821	19.1272	2.18316	32.6371		32	Δacb1	0.742843	0.144862	0.186216	2.80575	0.444591	4.32427
	32	WT	2	6.1473	0.70962	6.53392	22.2781	2.71822	38.3872		32	Δacb1 ACB1	1.27577	0.124229	0.802534	4.02293	1.41247	7.63793
	32	WT	3	3.7152	0.380332	3.71493	13.9588	2.55182	24.3211
	32	Δacb1	1	2.7205	0.546631	0.777953	11.1469	3.76425	18.9563
	32	Δacb1	2	2.68212	0.665749	0.455468	11.699	3.29779	18.8001
	32	Δacb1	3	1.4151	0.377469	0.455368	6.58682	2.87543	11.7102
	32	Δacb1 ACB1	1	3.66216	0.620514	1.78784	12.9019	5.36968	24.3421
	32	Δacb1 ACB1	2	5.97116	0.852105	3.38465	20.1948	7.84026	38.243
	32	Δacb1 ACB1	3	5.75693	0.814238	2.72705	19.4915	7.79131	36.5811
	Panel B: Relative fatty acid abundance across temperatures
	Raw data									Averages								Statistics
				Relative fatty acid abundance [mol%]								Relative fatty acid abundance [mol%]
	Temperature [°C]	Strain	Replicate	C16:0	C18:0	C18:1	C18:2	C18:3		Temperature [°C]	Strain	C16:0	C18:0	C18:1	C18:2	C18:3		ANOVA for each fatty acid and temperature
	22	WT	1	13.5295	2.23317	9.99452	61.7254	12.5174		22	WT	14.0847	2.5572	10.2813	61.4935	11.5833
	22	WT	2	14.0118	2.57607	10.4105	61.0573	11.9444		22	Δacb1	9.12336	5.98313	1.85405	46.7183	36.3211		Temperature [°C]	C16:0	C18:0	C18:1	C18:2	C18:3
	22	WT	3	14.7129	2.86235	10.439	61.6977	10.2881		22	Δacb1 ACB1	12.8517	2.25579	6.15958	60.8595	17.8734		22	1.42962e-05	0.0115832	1.02393e-07	6.06024e-08	3.46669e-07
	22	Δacb1	1	9.04787	6.98777	2.21587	46.7935	34.955		26	WT	14.8513	2.12238	10.6847	63.6166	8.72501		26	0.000116053	0.00109596	9.95946e-05	0.0105478	3.91728e-05
	22	Δacb1	2	9.51403	3.7792	1.55901	47.4321	37.7156		26	Δacb1	8.18715	7.89384	2.567	53.4778	27.8742		29	1.50942e-05	0.000652283	0.027872	0.00165963	2.56839e-05
	22	Δacb1	3	8.80818	7.18241	1.78726	45.9294	36.2927		26	Δacb1 ACB1	13.9082	2.89318	8.0704	61.265	13.8632		32	0.0309591	0.000653731	6.24006e-06	0.0123341	0.000898384
	22	Δacb1 ACB1	1	12.8487	2.36519	5.85262	60.5034	18.4301		29	WT	15.5343	1.90089	12.104	61.1465	9.31435
	22	Δacb1 ACB1	2	12.7295	2.20468	6.39591	60.902	17.7679		29	Δacb1	9.38405	9.97825	7.73819	50.6464	22.2531
	22	Δacb1 ACB1	3	12.9769	2.19749	6.23022	61.1732	17.4222		29	Δacb1 ACB1	13.9399	2.643	7.8346	58.0519	17.5306		t test with Bonferroni correction
	26	WT	1	14.0539	1.44914	10.8007	64.9281	8.76815		32	WT	15.8596	1.71161	16.3297	58.0116	8.0875
	26	WT	2	15.8577	3.21909	10.365	61.3171	9.24116		32	Δacb1	13.5674	3.21609	3.47176	59.0934	20.6513		Temperature [°C]	Strain Comparison	C16:0	C18:0	C18:1	C18:2	C18:3
	26	WT	3	14.6424	1.69892	10.8885	64.6045	8.16573		32	Δacb1 ACB1	15.4652	2.33437	7.88329	53.0307	21.2864		22	WT vs Δacb1	0.000737	0.112584	1.2e-05	2.1e-05	5.6e-05
	26	Δacb1	1	8.89843	9.3625	3.21993	51.1918	27.3273										22	WT vs Δacb1 ACB1	0.073769	0.563164	0.000132	0.287899	0.003005
	26	Δacb1	2	7.53661	7.1556	1.5111	58.2438	25.5529										22	Δacb1 vs Δacb1 ACB1	0.00021	0.083827	0.000203	2.3e-05	8e-05
	26	Δacb1	3	8.1264	7.16342	2.96998	50.9978	30.7424		Standard Deviation								26	WT vs Δacb1	0.001638	0.00986	0.000386	0.055917	0.000748
	26	Δacb1 ACB1	1	14.5056	2.94188	8.71327	59.6764	14.1629				Relative fatty acid abundance [mol%]						26	WT vs Δacb1 ACB1	0.772981	1	0.073092	0.570892	0.025519
	26	Δacb1 ACB1	2	12.9613	3.78965	6.62529	61.1647	15.4591		Temperature [°C]	Strain	C16:0	C18:0	C18:1	C18:2	C18:3		26	Δacb1 vs Δacb1 ACB1	0.002304	0.015839	0.010818	0.115674	0.004714
	26	Δacb1 ACB1	3	14.2579	1.948	8.87262	62.9538	11.9677		22	WT	0.595074	0.315014	0.248786	0.377988	1.15769		29	WT vs Δacb1	0.000682	0.008977	0.163383	0.01742	0.000602
	29	WT	1	15.3598	1.94545	12.6721	60.6482	9.37435		22	Δacb1	0.358929	1.91114	0.333484	0.75415	1.38054		29	WT vs Δacb1 ACB1	0.009706	0.78657	0.001749	0.143628	0.001784
	29	WT	2	15.2946	1.77562	11.534	63.1763	8.21957		22	Δacb1 ACB1	0.123731	0.0948137	0.278445	0.336912	0.51216		29	Δacb1 vs Δacb1 ACB1	0.001806	0.017816	1	0.034173	0.023953
	29	WT	3	15.9484	1.98159	12.1059	59.6149	10.3491		26	WT	0.919856	0.957952	0.280345	1.99797	0.539013		32	WT vs Δacb1	0.137709	0.005707	0.000206	1	0.018823
	29	Δacb1	1	10.073	7.58072	5.59553	53.7215	23.0292		26	Δacb1	0.682938	1.27191	0.922939	4.1286	2.63761		32	WT vs Δacb1 ACB1	1	0.030068	0.000919	0.000565	0.001537
	29	Δacb1	2	9.51616	10.5467	6.78104	50.1187	23.0374		26	Δacb1 ACB1	0.82939	0.921787	1.25403	1.64104	1.7649		32	Δacb1 vs Δacb1 ACB1	0.209478	0.046721	0.010611	0.075452	1
	29	Δacb1	3	8.56298	11.8073	10.838	48.0989	20.6928		29	WT	0.360133	0.109981	0.569093	1.83221	1.06605
	29	Δacb1 ACB1	1	14.2173	2.1495	7.83385	58.3071	17.4922		29	Δacb1	0.763636	2.16988	2.74917	2.84818	1.35134
	29	Δacb1 ACB1	2	13.7347	2.0084	7.35185	58.3818	18.5233		29	Δacb1 ACB1	0.249278	0.979511	0.483125	0.508088	0.974092
	29	Δacb1 ACB1	3	13.8678	3.77111	8.3181	57.4668	16.5762		32	WT	0.524115	0.142706	0.928348	0.606359	2.09175
	32	WT	1	16.2892	1.72245	16.6933	58.6058	6.6892		32	Δacb1	1.28511	0.328838	0.914877	3.00035	3.57356
	32	WT	2	16.0139	1.84859	17.0211	58.0353	7.08106		32	Δacb1 ACB1	0.369561	0.185996	0.83935	0.239541	0.779103
	32	WT	3	15.2756	1.56379	15.2745	57.3938	10.4922
	32	Δacb1	1	14.3515	2.88364	4.10394	58.8034	19.8576
	32	Δacb1	2	14.2665	3.5412	2.42269	62.2283	17.5413
	32	Δacb1	3	12.0843	3.22343	3.88865	56.2486	24.555
	32	Δacb1 ACB1	1	15.0445	2.54914	7.34465	53.0025	22.0592
	32	Δacb1 ACB1	2	15.6137	2.22814	8.8504	52.8066	20.5012
	32	Δacb1 ACB1	3	15.7375	2.22585	7.45481	53.2831	21.2987

[truncated: 4 more sheets: Fig. S5, Fig. S6, Fig. S7, Fig. S8]
